# Supplementary material for: Association between systemic immune-inflammation index and chronic obstructive pulmonary disease: a population-based study
Source: BMC Pulm Med. 2023 Aug 10;23:295. doi: 10.1186/s12890-023-02583-5 (PMC10416535; doi:10.1186/s12890-023-02583-5)
Supplement: Supplementary file 1 — Supplementary Material 1 [file 12890_2023_2583_MOESM1_ESM.xlsx]

## Sheet: Sheet1
	Additional file Additional file 1: Table S1. Basic characteristics of participants (n = 4943) in the NHANES 2007–2010; Table S2. Association Between Systemic Immune-Inflammation Index and lung function; Table S3. Association Between Systemic Immune-Inflammation Index and chronic pulmonary symptoms.

## Sheet: TableS1
	Table S1 Basic characteristics of participants (n = 4943) in the NHANES 2007–2010.
	Outcomes	Total	Normal (N=4492)	COPD (N=451)	P
	Age	54.900(0.227)	54.487(0.217)	58.860(0.434)	< 0.0001
	Gender				< 0.001
	Male	2484(50.253)	2209(47.953)	275(58.627)
	Female	2459(49.747)	2283(52.047)	176(41.373)
	Race				< 0.0001
	Non-Hispanic White	2512(50.819)	2197(74.644)	315(86.328)
	Non-Hispanic Black	919(18.592)	849(9.814)	70(6.748)
	Mexican American	833(16.852)	809(6.586)	24(1.473)
	Other	679(13.737)	637(8.956)	42(5.450)
	Education levels				0.076
	less than high school	617(12.482)	572(5.829)	45(5.423)
	high school	803(16.245)	713(11.558)	90(15.517)
	more than high school	3523(71.273)	3207(82.613)	316(79.061)
	PIR				0.286
	<1.85	1966(39.773)	1772(23.636)	194(26.424)
	>=1.85	2977(60.227)	2720(76.364)	257(73.576)
	BMI	29.198(0.134)	29.287(0.150)	28.346(0.351)	0.025
	Smoking status				< 0.0001
	never	2435(49.262)	2346(54.745)	89(22.303)
	former	1496(30.265)	1302(28.661)	194(42.201)
	now	1012(20.473)	844(16.594)	168(35.497)
	History of diabetes				0.533
	no	3289(66.539)	2993(72.382)	296(74.245)
	IFG and IGT	514(10.399)	474(10.387)	40( 8.685)
	DM	1140(23.063)	1025(17.231)	115(17.069)
	History of hypertension				0.036
	no	2415(48.857)	2221(55.899)	194(49.143)
	yes	2528(51.143)	2271(44.101)	257(50.857)
	CVD				< 0.0001
	no	4368(88.367)	4016(91.665)	352(83.817)
	yes	575(11.633)	476( 8.335)	99(16.183)
	SII	492.762(355.611,683.571)	489.143(354.581,674.333)	531.632(365.130,758.211)	0.037
	WBC	7.075(0.040)	7.043(0.039)	7.377(0.122)	0.008
	CRP	0.391(0.014)	0.385(0.014)	0.442(0.063)	0.388
	FEV1	2931.667(18.330)	2973.974(16.364)	2526.564(60.064)	< 0.0001
	FVC	3887.025(21.279)	3880.560(20.011)	3948.933(80.723)	0.39
	Frequent cough				< 0.0001
	no	4438(89.784)	4093(90.981)	345(78.956)
	yes	505(10.216)	399( 9.019)	106(21.044)
	Frequent phlegm				< 0.0001
	no	4499(91.018)	4148(93.346)	351(80.898)
	yes	444(8.982)	344( 6.654)	100(19.102)
	Past year wheeze				< 0.0001
	no	4278(86.547)	3986(88.700)	292(69.614)
	yes	665(13.453)	506(11.300)	159(30.386)
	NHANES, National Health and Nutrition Examination Survey; COPD, Chronic Obstructive Pulmonary Disease; PIR, Poverty Income Ratio; BMI, Body Mass Index; IFG, Impaired Fasting Glucose; IGT, Impaired Glucose Tolerance; DM, Diabetic Mellitus; CVD, Cardiovascular Disease; SII, Systemic Immune-Inflammation Index; WBC: White Blood Cell; CRP, C-reactive protein.

## Sheet: TableS2
	Table S2 Association Between Systemic Immune-Inflammation Index and lung function.
	Outcomes		Crude Model		Model 1		Model 2		Model 3
			Beta (95%CI)	P	Beta (95%CI)	P	Beta (95%CI)	P	Beta (95%CI)	P
	FEV1	Continuous	-87.599(-155.153,-20.044)	0.013	-92.878(-149.868, -35.888)	0.002	-59.813( -112.957, -6.669)	0.030	-10.058( -71.424, 51.309)	0.730
		Categories
		Q1	ref		ref		ref		ref
		Q2	-69.341(-150.213, 11.531)	0.090	-63.736(-109.795, -17.676)	0.009	-46.653( -96.918, 3.611)	0.067	-27.674( -82.244, 26.896)	0.293
		Q3	-125.591(-215.939,-35.243)	0.008	-112.679(-186.116, -39.243)	0.004	-76.776( -145.644, -7.907)	0.031	-25.758( -99.705, 48.188)	0.465
		p for trend		0.009		0.005		0.034		0.479
	FVC	Continuous	-80.389(-159.942,-0.836)	0.048	-84.635( -142.460, -26.810)	0.006	-45.724( -100.353, 8.905)	0.095	19.503( -43.074, 82.079)	0.515
		Categories
		Q1	ref		ref		ref		ref
		Q2	-84.652(-188.544, 19.241)	0.107	-72.555( -133.620, -11.489)	0.022	-48.141( -117.052, 20.771)	0.157	-23.499( -96.985, 49.988)	0.502
		Q3	-128.559(-235.614,-21.503)	0.020	-106.868( -179.590, -34.146)	0.006	-62.704( -135.142, 9.734)	0.085	2.937( -75.836, 81.710)	0.937
		p for trend		0.022		0.006		0.088		0.915
	Crude Model: no covariates were adjusted.
	Model 1: Adjusted covariates for model 1 included gender age, and race.
	Model 2: Adjusted covariates for model 2 included the covariates for model 1 plus education levels, PIR, smoke status, BMI, history of diabetes, hypertension and CVD.
	Model 3: Adjusted covariates for model 3 included the covariates for model 2 plus WBC and CRP.
	FEV1, forced expiratory volume in one second; FVC, forced vital capacity; 95%CI, 95% confidence interval; Q1-3 respectively represent the groups divided according to the quantiles of SII.

## Sheet: TableS3
		Table S3 Association Between Systemic Immune-Inflammation Index and chronic pulmonary symptoms.
		Outcomes		Crude Model		Model 1		Model 2		Model 3
				OR (95%CI)	P	OR (95%CI)	P	OR (95%CI)	P	OR (95%CI)	P
		Frequent cough	Continuous	1.647(1.263,2.148)	<0.001	1.631(1.227,2.168)	0.002	1.378(1.020,1.863)	0.038	1.272(0.929,1.743)	0.123
			Categories
			Q1	Ref.		Ref.		Ref.		Ref.
			Q2	1.448(1.143,1.833)	0.003	1.437(1.127,1.832)	0.005	1.334(1.003,1.775)	0.048	1.284(0.969,1.700)	0.077
			Q3	1.695(1.271,2.260)	<0.001	1.665(1.224,2.265)	0.002	1.420(1.026,1.966)	0.036	1.293(0.933,1.791)	0.113
			p for trend		0.001		0.004		0.049		0.146
		Frequent phlegm	Continuous	1.660(1.230,2.242)	0.002	1.711(1.258,2.326)	0.001	1.468(1.069,2.017)	0.021	1.384(0.953,2.009)	0.083
			Categories
			Q1	Ref.		Ref.		Ref.		Ref.
			Q2	1.169(0.834,1.639)	0.353	1.205(0.864,1.681)	0.259	1.111(0.775,1.594)	0.542	1.079(0.747,1.560)	0.662
			Q3	1.734(1.153,2.608)	0.010	1.805(1.193,2.731)	0.007	1.570(1.014,2.430)	0.044	1.468(0.910,2.370)	0.107
			p for trend		0.009		0.006		0.039		0.097
		Past year wheeze	Continuous	1.463(1.177,1.818)	0.001	1.495(1.189,1.880)	0.001	1.309(1.050,1.631)	0.020	1.144(0.885,1.479)	0.280
			Categories
			Q1	Ref.		Ref.		Ref.		Ref.
			Q2	1.174(0.856,1.611)	0.309	1.201(0.867,1.665)	0.258	1.115(0.782,1.590)	0.522	1.064(0.743,1.525)	0.713
			Q3	1.693(1.220,2.347)	0.003	1.735(1.234,2.438)	0.003	1.506(1.072,2.118)	0.022	1.335(0.923,1.931)	0.114
			p for trend		0.002		0.002		0.015		0.095
		Any symptoms	Continuous	1.567(1.326,1.851)	<0.0001	1.584(1.326,1.891)	<0.0001	1.385(1.162,1.651)	0.001	1.218(0.999,1.485)	0.051
			Categories
			Q1	Ref.		Ref.		Ref.		Ref.
			Q2	1.205(0.924,1.571)	0.162	1.218(0.935,1.587)	0.136	1.133(0.841,1.525)	0.387	1.072(0.790,1.454)	0.633
			Q3	1.641(1.269,2.123)	<0.001	1.655(1.266,2.164)	<0.001	1.437(1.089,1.896)	0.014	1.253(0.931,1.685)	0.125
			p for trend		<0.001		<0.001		0.01		0.109
		Crude Model: no covariates were adjusted.
		Model 1: Adjusted covariates for model 1 included gender age, and race.
		Model 2: Adjusted covariates for model 2 included the covariates for model 1 plus education levels, PIR, smoke status, BMI, history of diabetes, hypertension and CVD.
		Model 3: Adjusted covariates for model 3 included the covariates for model 2 plus WBC and CRP.
		OR, odds ratio; 95%CI, 95% confidence interval; Q1-3 respectively represent the groups divided according to the quantiles of SII.
